# Supplementary material for: YY1 binding is a gene-intrinsic barrier to Xist-mediated gene silencing
Source: EMBO Rep. 2024 Apr 23;25(5):2258–77. doi: 10.1038/s44319-024-00136-3 (PMC11094009; doi:10.1038/s44319-024-00136-3)
Supplement: Supplementary file 2 — Data Set EV2 [file 44319_2024_136_MOESM2_ESM.xlsx]

## Sheet: DatasetEV2_legend
Dataset EV2
FRiP (Fraction Reads in Peaks) scores for all ChIP-seq data samples in this study

## Sheet: ChIP_FRiP
Sample	Total Reads	Reads in Peaks	FRiP %
YY1abChIP_iXistDom_ES_d0_Rep1	71616572	3118526	4.35
YY1abChIP_iXistDom_ES_d0_Rep2	55862156	2203351	3.94
YY1abChIP_iXistCast_ES_d0_Rep1	68846974	2517658	3.66
YY1abChIP_iXistCast_ES_d0_Rep2	59023116	1950922	3.31
YY1_T7abChIP_aF1_ES_d0	78631318	4329076	5.51
YY1_T7abChIP_aF1_NPC_d3	36133186	3207526	8.88
YY1_T7abChIP_aF1_NPC_d5	37434934	3909842	10.44
YY1_T7abChIP_aF1_NPC_d7	36402798	3402045	9.35
YY1_T7abChIP_aF1_NPC_d18	35360150	3470626	9.82
YY1_T7abChIP_cC3_ES_d0	39402606	2361781	5.99
YY1_T7abChIP_cC3_NPC_d3	35585646	4390627	12.34
YY1_T7abChIP_cC3_NPC_d5	34292464	2884126	8.41
YY1_T7abChIP_cC3_NPC_d7	32592498	2686436	8.24
YY1_T7abChIP_cC3_NPC_d28	32518130	2294196	7.06
Sample	Total Reads	Reads in Peaks	FRiP %
OCT4ChIP_iXistCast_ES_d0_Rep1	80441006	10522679	13.08
OCT4ChIP_iXistCast_ES_d6_Rep1	66188216	8047910	12.16
OCT4ChIP_iXistCast_ES_d0_Rep2	87710096	11289869	12.87
OCT4ChIP_iXistCast_ES_d6_Rep2	82784234	8868048	10.71
Sample	Total Reads	Reads in Peaks	FRiP %
YY1ChIP_iXistCast_ES_d0_Rep1	86985676	7352727	8.45
YY1ChIP_iXistCast_ES_d6_Rep1	96891714	8149682	8.41
YY1ChIP_iXistCast_ES_d0_Rep2	80255808	6732863	8.39
YY1ChIP_iXistCast_ES_d6_Rep2	99254400	8368850	8.43
