# Supplementary material for: YY1 binding is a gene-intrinsic barrier to Xist-mediated gene silencing
Source: EMBO Rep. 2024 Apr 23;25(5):2258–77. doi: 10.1038/s44319-024-00136-3 (PMC11094009; doi:10.1038/s44319-024-00136-3)
Supplement: Supplementary file 3 — Data Set EV3 [file 44319_2024_136_MOESM3_ESM.xlsx]

## Sheet: Title
Dataset EV3
DNA sequences of primers used in this study

## Sheet: Primer sequences
YY1 ChIP PCR primers
JB001_GeneDesert_F	TGCATGAGCAGAGGACTAGG	Gene Desert control primer for ChIP qPCR
JB002_GeneDesert_R	AGAAGTGCAAGCTCAGAACCTT	Gene Desert control primer for ChIP qPCR
JB085_Hcfc1_promoter_YY1_peak_1_F	TTGTCTCAACTTCGCCGACA	For ChIP-qPCR for YY1 ChIP, Hcfc1 peak
JB086_Hcfc1_promoter_YY1_peak_1_R	CAGCCTCTGACACGCCTTTA	For ChIP-qPCR for YY1 ChIP, Hcfc1 peak
Primers to clone vectors for YY1-FKBP12-2xStrep-3xT7 derivation
JB097_YY1_Cter_sgRNA_v2	CACCGAGAGGCTTCCCGGGTCGAGA	CRISPR sgRNA Cter Yy1-FKBP12 targeting
JB098_YY1_Cter_sgRNA_v2_R	AAACTCTCGACCCGGGAAGCCTCTC	CRISPR sgRNA Cter Yy1-FKBP12 targeting
JB089_Yy1Fkbp12_Frag1_F	tcatcaatgtatcttatcatgtctggatctgatatcatcgatgtttggtagtgagtagtgtgttgaattact	Amplify 5’HE (677bp)
JB090_Yy1Fkbp12_Frag1_R	actccGCCTCCACTTCCACCCTGGTTGTTTTTGGCTTTAGCGTG	Amplify 5’HE (677bp)
JB129_YY1-StrepT7-FKBP_Frag2_F	CTAAAGCCAAAAACAACCAGGGTGGAAGTGGAGGCggagtgggagtgcaggt	Amplify FKBP12-Strep-3xT7 (631bp)
JB130_YY1-StrepT7-FKBP_Frag2_R	GAATGTCTTCTCTCTTCTTTctaacccatctgttggccacc	Amplify FKBP12-Strep-3xT7 (631bp)
JB131_YY1-StrepT7-FKBP_Frag3_F	gtggccaacagatgggttagAAAGAAGAGAGAAGACATTCTCGACC	Amplify 3’HE (860bp)
JB132_YY1-StrepT7-FKBP_Frag3_R	ctggcaactagaaggcacagtcgaggctgatcagcgagctctggcaactagaaggcacagtcgaggc	Amplify 3’HE (860bp)
