# Supplementary material for: YY1 binding is a gene-intrinsic barrier to Xist-mediated gene silencing
Source: EMBO Rep. 2024 Apr 23;25(5):2258–77. doi: 10.1038/s44319-024-00136-3 (PMC11094009; doi:10.1038/s44319-024-00136-3)
Supplement: Supplementary file 4 — Data Set EV4 [file 44319_2024_136_MOESM4_ESM.xlsx]

## Sheet: Title
Dataset EV4
TSSE (Transcription Start Site Enrichment) scores for all ATAC-seq data samples in this study

## Sheet: TSSE scores
Sample	TSSE Score
ATAC_iXist-ChrX-Dom_ES_d0_Rep1	5.197
ATAC_iXist-ChrX-Dom_ES_d0_Rep2	5.187
ATAC_iXist-ChrX-Dom_ES_d0_Rep3	16.509
ATAC_iXist-ChrX-Dom_NPC_d1_Rep1	19.918
ATAC_iXist-ChrX-Dom_NPC_d1_Rep2	18.022
ATAC_iXist-ChrX-Dom_NPC_d3_Rep1	18.96
ATAC_iXist-ChrX-Dom_NPC_d3_Rep2	23.198
ATAC_iXist-ChrX-Dom_NPC_d6_Rep1	13.104
ATAC_iXist-ChrX-Dom_NPC_d6_Rep2	12.056
ATAC_iXist-ChrX-Dom_NPC_d17_Rep1	17.994
ATAC_iXist-ChrX-Dom_NPC_d17_Rep2	16.099
Sample	TSSE Score
ATAC_iXist-ChrX-Dom_WT_ES_d0 (=Rep3 above)	16.5091
ATAC_iXist-ChrX-Dom_WT_NPC_d3	13.1943
ATAC_iXist-ChrX-Dom_WT_NPC_d5	24.6434
ATAC_iXist-ChrX-Dom_WT_NPC_d7	18.4905
ATAC_iXist-ChrX-Dom_WT_NPC_d15	15.6994
ATAC_SmA3_ES_d0	20.6132
ATAC_SmA3_NPC_d3	13.2058
ATAC_SmA3_NPC_d5	24.9029
ATAC_SmA3_NPC_d7	27.2899
ATAC_SmA3_NPC_d15	19.5848
ATAC_iXist-ChrX-Cast_WT_ES_d0	16.6932
ATAC_iXist-ChrX-Cast_WT_NPC_d3	18.0584
ATAC_iXist-ChrX-Cast_WT_NPC_d5	25.7357
ATAC_iXist-ChrX-Cast_WT_NPC_d7	26.0541
ATAC_iXist-ChrX-Cast_WT_NPC_d15	16.6803
ATAC_SmD5_ES_d0	13.4802
ATAC_SmD5_NPC_d3	19.967
ATAC_SmD5_NPC_d5	22.2738
ATAC_SmD5_NPC_d7	23.7695
ATAC_SmD5_NPC_d15	27.4287
